# Supplementary material for: Genetic evidence for a potential causal relationship between insomnia symptoms and suicidal behavior: a Mendelian randomization study
Source: Neuropsychopharmacology. 2022 May 10;47(9):1672–9. doi: 10.1038/s41386-022-01319-z (PMC9283512; doi:10.1038/s41386-022-01319-z)
Supplement: Supplementary file 1 — Supplementary Tables [file 41386_2022_1319_MOESM1_ESM.xlsx]

## Sheet: Table 1S
Table 1s. 250 SNPs that define geneticllay proxied insomina
SNP	chr
rs699844	1
rs2815757	1
rs1620977	1
rs10800992	1
rs12030482	1
rs5877	1
rs11588755	1
rs11119409	1
rs6702604	1
rs623025	1
rs1937447	1
rs2089358	1
rs1289939	1
rs11803128	1
rs61765555	1
rs143925775	1
rs113851554	2
rs62149809	2
rs62158170	2
rs7566062	2
rs75452188	2
rs12614369	2
rs116466468	2
rs55772859	2
rs56097173	2
rs12991815	2
rs62194948	2
rs1861412	2
rs11679943	2
rs6756610	2
rs62213452	2
rs1530938	2
rs34967082	2
rs72820274	2
rs10928256	2
rs34036083	2
rs823247	2
rs1519102	2
rs1064213	2
rs7599697	2
rs7571486	2
rs6545798	2
rs4664299	2
rs6734957	2
rs11126082	2
rs984306	2
rs13010288	2
rs78206187	2
rs138014720	3
rs62264767	3
rs10865954	3
rs17025198	3
rs6808140	3
rs35110063	3
rs7625896	3
rs2216427	3
rs4260410	3
rs1567084	3
rs1580173	3
rs4858708	3
rs2364921	3
rs73163783	3
rs7615602	3
rs3774751	3
rs694786	3
rs73079014	3
rs492858	3
rs7432782	3
rs2903385	4
rs17005118	4
rs11722569	4
rs13138995	4
rs62301574	4
rs16990210	4
rs72657797	4
rs4699157	4
rs13135092	4
rs55972276	5
rs16903122	5
rs71575448	5
rs17223714	5
rs35539975	5
rs12187443	5
rs6888135	5
rs6601080	5
rs12520974	5
rs701394	5
rs37445	5
rs17367725	5
rs4502882	5
rs17083297	5
rs152555	5
rs2431108	5
rs8180457	5
rs62383308	5
rs11756035	6
rs62429521	6
rs9373590	6
rs1147852	6
rs1264419	6
rs10947987	6
rs238869	6
rs728017	6
rs9469434	6
rs2388840	6
rs10944696	6
rs6457796	6
rs314281	6
rs3131638	6
rs10947690	6
rs9394502	6
rs4709655	6
rs10947428	6
rs138678612	6
rs117152417	6
rs6465151	7
rs670501	7
rs12666306	7
rs940780	7
rs2598293	7
rs6978112	7
rs2030672	7
rs1357685	7
rs190073	7
rs1731951	7
rs6973090	7
rs521484	7
rs75932578	7
rs6967168	7
rs12540241	7
rs8180817	7
rs73671843	7
rs17520265	7
rs28611339	8
rs2737240	8
rs871994	8
rs874168	8
rs4588900	8
rs28552587	8
rs10955647	8
rs671985	8
rs17643634	8
rs77641763	9
rs118166957	9
rs2792990	9
rs1927902	9
rs7040224	9
rs72773790	9
rs10756571	9
rs6597649	9
rs10758593	9
rs4090240	9
rs7044885	9
rs10761240	9
rs10825503	10
rs7475916	10
rs11001276	10
rs12251016	10
rs224029	10
rs1064939	11
rs72899452	11
rs56133505	11
rs4592425	11
rs2221119	11
rs10898940	11
rs667730	11
rs647905	11
rs214934	11
rs6589988	11
rs566673	11
rs12790660	11
rs524859	11
rs11605348	11
rs79693059	11
rs2286729	12
rs12310246	12
rs6606731	12
rs7486418	12
rs324017	12
rs1167132	12
rs4767645	12
rs61921611	12
rs28582096	12
rs79204944	13
rs7992992	13
rs2491124	13
rs9316619	13
rs11149313	13
rs6562066	13
rs9540729	13
rs9563886	13
rs8181889	13
rs1536053	13
rs2389631	13
rs1031654	13
rs9527083	13
rs11838830	13
rs117630493	13
rs4981170	14
rs7168238	15
rs715338	15
rs1038093	15
rs176644	15
rs7402939	15
rs12917449	15
rs12912299	15
rs4702	15
rs1015438	16
rs35322724	16
rs9931543	16
rs3902952	16
rs45453598	16
rs830716	16
rs67501351	16
rs34214423	16
rs12924275	16
rs2398144	16
rs4788203	16
rs3184470	16
rs4238755	16
rs66674044	16
rs11650304	17
rs34490907	17
rs62068188	17
rs4790076	17
rs4643373	17
rs2447094	17
rs1553754	17
rs8076183	17
rs9889282	17
rs7214267	17
rs12605642	18
rs9964420	18
rs12454003	18
rs10502966	18
rs60565673	18
rs908668	19
rs429358	19
rs6510033	19
rs12983032	19
rs742760	20
rs2867690	20
rs6019663	20
rs910187	20
rs76145129	20
rs6119267	20
rs2838787	21
rs11090039	22
rs62590551	23
rs17324524	23

## Sheet: Table 2S
Table 2S. 20 SNPs that define geneticllay proxied RLS
SNP	chr
rs12046503	1
rs10208712	2
rs113851554	2
rs1820989	2
rs80319144	2
rs1848460	3
rs35987657	3
rs17636328	6
rs61192259	6
rs10952927	7
rs1836229	9
rs62535767	9
rs340561	13
rs996064	15
rs111652004	15
rs868036	15
rs45544231	16
rs12450895	17
rs12962305	18
rs365032	20

## Sheet: Table 3S
Table 3S- Insomnia main MR analysis
Exposure	Outcome	Outcomes n case/ cont	Exposure SNPs available in the outcome	b	OR	CI		C I		SE	P	Reference
Insomnia	MDD	170,756/329,443	231	0.208731	1.23211	1.20205	1.26293	0.184025	0.233436	0.0126049	1.36668e-61	https://www.med.unc.edu/pgc/download-results/mdd/ https://www.nature.com/articles/s41593-018-0326-7
Insomnia	BP	20,352/31,358	235	0.139394	1.14958	1.0746	1.22979	0.0719462	0.206842	0.0344122	5.10602e-05	https://www.nature.com/articles/s41588-019-0397-8
Insomnia	SCZ	69,369/236,642	181	0.101586	1.10693	1.021	1.20008	0.0207828	0.18239	0.0412262	0.0137352	https://www.medrxiv.org/content/10.1101/2020.09.12.20192922v1
Insomnia	SB-Cohort-2019	6569/14,996	231	0.154283	1.16682	1.07476	1.26677	0.0720974	0.236469	0.0419316	0.000233781	Mullins et al., GWAS of suicide attempt in psychiatric disorders and association with major depression polygenic risk scores. American Journal of Psychiatry, 2019.
Insomnia	SB in BP	3,264/5,500	232	0.0685313	1.07093	0.944193	1.21469	-0.0574244	0.194487	0.0642631	0.286235	-
Insomnia	SB in MDD	1,622/8,786	231	0.289663	1.33598	1.15977	1.53895	0.148226	0.4311	0.0721617	5.96792e-05	-
Insomnia	SB in SCZ	1,683 / 2,946	230	0.150558	1.16248	0.995247	1.35782	-0.00476418	0.30588	0.079246	0.0574488
Insomnia	SB-Cohort-2020	29,782/519,961	225	0.214705	1.2395	1.18157	1.30026	0.166842	0.262568	0.0244199	1.46626e-18	https://www.medrxiv.org/content/10.1101/2020.12.01.20241281v1

## Sheet: Table 4S
Table 4S- Insomnia main MR analysis
Exposure	Outcome	Outcomes n case/ cont	Exposure SNPs available in the outcome	b	OR	CI		Ci		SE	P
RLS	MDD	170,756/329,443	20	0.0106749	1.01073	0.990809	1.03106	-0.00923399	0.0305838	0.0101576	0.293293
RLS	BP	20,352/31,358	20	0.047888	1.04905	0.997361	1.10342	-0.00264252	0.0984185	0.0257809	0.0632399
RLS	SCZ	69,369/236,642	14	0.0379199	1.03865	0.972956	1.10878	-0.0274163	0.103256	0.0333348	0.25531
RLS	SB-Cohort-2019	6569/14,996	19	-0.0405731	0.960239	0.884429	1.04255	-0.122814	0.0416673	0.0419594	0.333563
RLS	SB in BP	3,264/5,500	20	-0.149216	0.861383	0.767061	0.967303	-0.265189	-0.0332432	0.0591698	0.0116747
RLS	SB in MDD	1,622/8,786	20	0.0316579	1.03216	0.898283	1.186	-0.10727	0.170586	0.0708817	0.655142
RLS	SB in SCZ	1,683 / 2,946	19	0.103782	1.10936	0.938361	1.31152	-0.0636205	0.271185	0.0854096	0.224323
RLS	SB-Cohort-2020	29,782/519,961	19	-0.0209798	0.979239	0.944991	1.01473	-0.0565802	0.0146207	0.0181635	0.248069

## Sheet: Table 5S
Table 5S- Insomnia - SNPS in LD with RLS (SNPS= 245)
Exposure	Outcome	Outcomes n case/ cont	Exposure SNPs available in the outcome	b	OR	CI		CI		SE	P
Insomnia	MDD	170,756/329,443	227	0.21826	1.24391	1.2136	1.27497	0.193594	0.242926	0.0125847	2.2167e-67
Insomnia	bipolar (full)	20,352/31,358	231	0.140514	1.15087	1.07391	1.23334	0.0713042	0.209724	0.0353112	6.9116e-05
Insomnia	SCZ	69,369/236,642	178	0.105269	1.11101	1.02317	1.20638	0.0229103	0.187627	0.0420195	0.0122371
Insomnia	SB-Cohort-2019	6569/14,996	227	0.162412	1.17634	1.08121	1.27985	0.0780808	0.246743	0.0430261	0.000160179
Insomnia	SB in BP	3,264/5,500	228	0.0929556	1.09741	0.965278	1.24764	-0.0353393	0.22125	0.0654566	0.155576
Insomnia	SB in MDD	1,622/8,786	227	0.300447	1.35046	1.16856	1.56069	0.155768	0.445126	0.0738157	4.69659e-05
Insomnia	SB in SCZ	1,683 / 2,946	226	0.125144	1.13331	0.966998	1.32823	-0.0335592	0.283848	0.0809711	0.122216
Insomnia	SB-Cohort-2020	29,782/519,961	221	0.225833	1.25337	1.19387	1.31583	0.177201	0.274465	0.0248122	8.89283e-20

## Sheet: Table 6S
Table 6S- RLS - SNPs in LD with insomnia (SNPs=15)
Exposure	Outcome	Outcomes n case/ cont	Exposure SNPs available in the outcome	b	OR	CI		CI-	CI+	SE	P
RLS	MDD	170,756/329,443	15	0.0243087	1.02461	0.993361	1.05684	-0.00666132	0.0552787	0.015801	0.123945
RLS	BP	20,352/31,358	15	0.0721577	1.07482	0.99942	1.15592	-0.000580282	0.144896	0.0371112	0 .05185162
RLS	SCZ	69,369/236,642	11	0.0620271	1.06399	0.9744	1.16182	-0.0259337	0.149988	0.044878	0.166932
RLS	SB-Cohort-2019	6569/14,996	14	-0.0729491	0.929648	0.819184	1.05501	-0.199447	0.0535486	0.0645396	0.25835
RLS	SB in BP	3,264/5,500	15	-0.148395	0.862091	0.729831	1.01832	-0.314942	0.0181519	0.0849729	0.0807449
RLS	SB in MDD	1,622/8,786	15	0.0817496	1.08518	0.889069	1.32456	-0.11758	0.28108	0.101699	0.42149
RLS	SB in SCZ	1,683 / 2,946	14	-0.0656888	0.936422	0.725333	1.20894	-0.321124	0.189747	0.130324	0.614232
RLS	SB-Cohort-2020	29,782/519,961	14	-0.0201143	0.980087	0.928969	1.03402	-0.0736797	0.033451	0.0273293	0.461731

## Sheet: Table 7S
Table 7S. insomnia - MDD LD (total 222 SNPS)
Exposure	Outcome	Outcomes n case/ cont	Exposure SNPs available in the outcome	b	OR	CI		CI beta		SE	P
Insomnia	MDD	170,756/329,443	208	0.199662	1.22099	1.19106	1.25168	0.174841	0.224484	0.0126642	5.3365e-56
Insomnia	SB-Cohort-2019	6569/14,996	208	0.157675	1.17079	1.07286	1.27765	0.0703247	0.245026	0.0445666	0.000403219
Insomnia	SB in MDD	1,622/8,786	208	0.31004	1.36348	1.17293	1.58498	0.159508	0.460572	0.0768019	5.41664e-05
Insomnia	SB-Cohort-2020	29,782/519,961	205	0.221951	1.24851	1.1871	1.31309	0.171516	0.272387	0.0257323	6.38608e-18

## Sheet: Table 8S
Table 8S. insmonia (removing SNPS in LD with BP)
Exposure	Outcome	Outcomes n case/ cont	Exposure SNPs available in the outcome	b	OR	CI		CI beta		SE	P
insomnia	BP	20,352/31,358	234	0.135192	1.14476	1.0703	1.22439	0.0679378	0.202445	0.0343131	8.1503e-05

## Sheet: Table 9S
Table 9S. insomnia (removing 1 SNP rs12666306, in strong LD with SA SNP rs62474683)
Exposure	Outcome	Outcomes n case/ cont	Exposure SNPs available in the outcome	b	OR	CI		CI beta		SE	P
insomnia	SB-Cohort- 2020	29,782/519,961	224	0.208088	1.23132	1.17512	1.29021	0.161369	0.254807	0.0238364	2.55021e-18

## Sheet: Table 10S
table 10S: Replication of the significant findings in the MGB biobank
Exposure	Outcome	Outcomes n case/ cont	Exposure SNPs available in the outcome	b	OR	CI		CI beta		SE	P
insomnia	BP-MGB	145/28344	200	0.134561	1.14403	0.711236	1.8402	-0.340751	0.609872	0.242506	0.57898
insomnia	MDD-MGB	4640/23849	200	0.11349	1.12018	1.02795	1.22069	0.0275667	0.199413	0.0438384	0.00963037
insomnia	SB-MGB	1054/27435	200	0.177037	1.19368	1.01436	1.40469	0.0142608	0.339813	0.0830491	0.0330303

[truncated: 1 more sheets: Table 11S]
